# Supplementary material for: Microbiome Toolbox: methodological approaches to derive and visualize microbiome trajectories
Source: Bioinformatics. 2022 Dec 5;39(1):btac781. doi: 10.1093/bioinformatics/btac781 (PMC9825749; doi:10.1093/bioinformatics/btac781)
Supplement: btac781_Supplementary_Data [file btac781_supplementary_data.zip]

Archive with 2 entries (2 files):
- ELM trajectory methods-microbiome-toolbox-revised-R3-Supplementary Information-accepted.pdf
- ELM trajectory methods-microbiome-toolbox-revised-R3-Supplementary Information-accepted.docx
